# Supplementary material for: CRISPR-Cas9 screen identifies oxidative phosphorylation as essential for cancer cell survival at low extracellular pH
Source: Cell Rep. 2022 Mar 8;38(10):110493. doi: 10.1016/j.celrep.2022.110493 (PMC8924371; doi:10.1016/j.celrep.2022.110493)
Supplement: Table S2: 181 gRNAs significantly enriched in pH 6.6 versus pH 7.4 conditions, related to Figures 1 and 3 [file mmc2.xlsx]

## Sheet: Sheet1
GENE	Z-score	Normalised Z-score	p-value	Rank	FDR
DOLK	22.61	6.06	6.81e-10	1	1.23e-05
RTCB	20.71	5.56	1.38e-08	2	0.000125
PTPMT1	20.34	5.46	2.45e-08	3	0.000136
NOP9	20.2	5.42	3.01e-08	4	0.000136
THG1L	20.02	5.37	3.94e-08	5	0.000142
DDX59	16.99	5.26	7.05e-08	6	0.000205
TADA1	19.45	5.22	8.99e-08	7	0.000205
FLCN	19.44	5.22	9.08e-08	8	0.000205
PAICS	19.34	5.19	1.05e-07	9	0.000207
METTL3	19.28	5.17	1.14e-07	10	0.000207
NDNL2	19.04	5.11	1.6e-07	11	0.000263
TEN1	18.94	5.08	1.86e-07	12	0.00028
WDR92	18.7	5.02	2.57e-07	13	0.000358
ALDOA	18.49	4.96	3.47e-07	14	0.000448
UTP23	18.34	4.92	4.26e-07	15	0.000513
FAM96B	17.77	4.77	9.13e-07	16	0.000877
SAE1	17.76	4.77	9.27e-07	17	0.000877
TXNL4B	17.75	4.77	9.33e-07	18	0.000877
SLC35B1	17.74	4.76	9.55e-07	19	0.000877
DKC1	17.69	4.75	1.02e-06	20	0.000877
MED12	17.69	4.75	1.02e-06	21	0.000877
NSMCE1	17.46	4.69	1.37e-06	22	0.00113
ZNF236	17.33	4.65	1.63e-06	23	0.00128
SMC6	16.64	4.47	3.88e-06	24	0.00292
PSMG4	16.52	4.44	4.52e-06	25	0.00327
C9orf114	16.37	4.4	5.43e-06	26	0.00377
POT1	16.31	4.38	5.84e-06	27	0.0039
BTAF1	16.25	4.37	6.28e-06	28	0.00392
GNL3	16.25	4.37	6.3e-06	29	0.00392
FNTB	16.22	4.36	6.56e-06	30	0.00395
MBTPS2	15.08	4.33	7.38e-06	31	0.0043
CHTF8	15.93	4.28	9.28e-06	32	0.00524
CDC123	15.81	4.25	1.08e-05	33	0.00572
TSEN54	15.8	4.25	1.09e-05	34	0.00572
DDX55	14.76	4.24	1.11e-05	35	0.00572
PAK1IP1	15.73	4.23	1.18e-05	36	0.00591
NHP2	15.63	4.2	1.32e-05	37	0.0064
ALG1	15.6	4.19	1.38e-05	38	0.0064
PCYT1A	15.59	4.19	1.38e-05	39	0.0064
AP2S1	15.56	4.18	1.45e-05	40	0.00653
RBBP4	15.51	4.17	1.53e-05	41	0.00672
DHX33	15.41	4.14	1.72e-05	42	0.00738
URB1	15.31	4.12	1.93e-05	43	0.00792
POP5	15.31	4.12	1.93e-05	44	0.00792
DDX51	15.21	4.09	2.17e-05	45	0.00857
MYBBP1A	15.19	4.08	2.2e-05	46	0.00857
TEX10	15.18	4.08	2.23e-05	47	0.00857
HSPA14	15.14	4.07	2.35e-05	48	0.00868
LAS1L	15.13	4.07	2.36e-05	49	0.00868
GEMIN7	15.08	4.05	2.51e-05	50	0.00908
PRMT1	15.01	4.04	2.73e-05	51	0.00965
DSCC1	14.88	4	3.13e-05	52	0.0109
RAD51D	14.86	4	3.21e-05	53	0.0109
DHX35	14.78	3.97	3.52e-05	54	0.0116
TSEN2	14.76	3.97	3.59e-05	55	0.0116
COASY	14.76	3.97	3.61e-05	56	0.0116
RBM19	14.7	3.95	3.83e-05	57	0.0121
TAMM41	14.66	3.94	4.02e-05	58	0.0125
TTC4	14.65	3.94	4.07e-05	59	0.0125
NDOR1	14.61	3.93	4.26e-05	60	0.0128
N6AMT1	14.59	3.92	4.36e-05	61	0.0129
WRB	14.57	3.92	4.46e-05	62	0.0129
CCDC84	14.56	3.92	4.49e-05	63	0.0129
C1D	10.24	3.9	4.89e-05	64	0.0138
RPS19BP1	14.45	3.89	5.09e-05	65	0.0141
EIF3A	14.42	3.88	5.22e-05	66	0.0142
GMPS	14.41	3.88	5.32e-05	67	0.0142
SHQ1	14.39	3.87	5.41e-05	68	0.0142
FTSJ3	14.39	3.87	5.42e-05	69	0.0142
EEF1G	14.34	3.86	5.71e-05	70	0.0144
DPH5	14.33	3.86	5.77e-05	71	0.0144
WDR18	14.33	3.85	5.79e-05	72	0.0144
DENR	14.32	3.85	5.84e-05	73	0.0144
NAA25	14.28	3.84	6.11e-05	74	0.0149
ARMC5	14.23	3.83	6.42e-05	75	0.0155
NUDC	14.18	3.81	6.81e-05	76	0.0162
GNB1L	12.23	3.8	7.26e-05	77	0.017
MTHFD1	14.11	3.8	7.35e-05	78	0.017
XRN2	13.96	3.76	8.65e-05	79	0.0198
TBCB	13.92	3.75	8.98e-05	80	0.0202
RPP14	13.9	3.74	9.14e-05	81	0.0202
CIRH1A	13.9	3.74	9.19e-05	82	0.0202
RFT1	13.84	3.72	9.8e-05	83	0.0213
MED15	13.68	3.68	0.000116	84	0.0249
DHX37	13.61	3.66	0.000125	85	0.0264
PLK4	13.59	3.66	0.000127	86	0.0266
GMPPB	11.74	3.65	0.000131	87	0.0272
RPP30	13.47	3.63	0.000143	88	0.0294
WDR73	13.46	3.62	0.000145	89	0.0294
GAPDH	13.43	3.61	0.00015	90	0.0302
PSMG2	13.39	3.61	0.000155	91	0.0307
POLR1B	13.39	3.6	0.000157	92	0.0307
CTC1	13.36	3.6	0.000161	93	0.0312
XRCC6	13.32	3.59	0.000167	94	0.0321
POLR1E	13.3	3.58	0.000171	95	0.0325
FAM98B	13.24	3.56	0.000182	96	0.0339
INTS10	13.24	3.56	0.000182	97	0.0339
DIMT1	13.23	3.56	0.000184	98	0.0339
NOP16	13.21	3.56	0.000187	99	0.0341
EIF4A1	13.18	3.55	0.000193	100	0.0349
RPP21	13.16	3.54	0.000198	101	0.0352
WDR83	13.15	3.54	0.000199	102	0.0352
GNB2L1	13.14	3.54	0.000202	103	0.0354
C18orf21	13.1	3.53	0.00021	104	0.0364
IPO7	13.08	3.52	0.000214	105	0.0368
ELP6	13.05	3.52	0.00022	106	0.0372
RRAGA	13.05	3.51	0.000221	107	0.0372
EIF3H	13.04	3.51	0.000223	108	0.0373
GNL3L	13.01	3.5	0.00023	109	0.0374
NOP58	11.27	3.5	0.00023	110	0.0374
ARMC7	13	3.5	0.000231	111	0.0374
TPT1	13	3.5	0.000232	112	0.0374
LSG1	12.98	3.5	0.000235	113	0.0376
NOC4L	12.97	3.49	0.000238	114	0.0377
NOL8	12.97	3.49	0.00024	115	0.0377
ZCCHC7	12.94	3.48	0.000247	116	0.0384
SEC63	12.87	3.47	0.000264	117	0.0403
RCL1	12.87	3.47	0.000265	118	0.0403
IMP3	12.86	3.46	0.000265	119	0.0403
CMTR1	12.85	3.46	0.000268	120	0.0403
IMPDH2	12.84	3.46	0.000272	121	0.0405
ATP2B1	12.79	3.44	0.000287	122	0.0425
C3orf17	12.76	3.44	0.000294	123	0.0431
SPATA5	12.7	3.42	0.000312	124	0.0455
C7orf26	12.67	3.41	0.000322	125	0.0465
ILF3	12.65	3.41	0.000329	126	0.0472
NOL9	12.61	3.4	0.00034	127	0.0482
ZNF622	12.61	3.4	0.000342	128	0.0482
FAM210A	12.59	3.39	0.000347	129	0.0486
WDR55	12.55	3.38	0.00036	130	0.0501
CD3EAP	12.53	3.38	0.000367	131	0.0503
AP2M1	12.53	3.37	0.000369	132	0.0503
ASNA1	12.52	3.37	0.000371	133	0.0503
MMS19	12.52	3.37	0.000373	134	0.0503
DPH1	12.51	3.37	0.000376	135	0.0503
PTDSS1	12.49	3.36	0.000384	136	0.051
PPP4C	12.46	3.36	0.000394	137	0.0519
UBA2	12.45	3.35	0.000398	138	0.0519
ROCK2	12.44	3.35	0.000401	139	0.0519
ATXN10	12.44	3.35	0.000403	140	0.0519
STIL	12.42	3.35	0.000408	141	0.0522
METTL14	12.41	3.34	0.000412	142	0.0524
INO80C	12.4	3.34	0.000418	143	0.0528
SHOC2	12.38	3.33	0.000427	144	0.0536
GUK1	12.34	3.33	0.000441	145	0.0549
GTPBP4	12.32	3.32	0.000449	146	0.0555
ALG13	12.31	3.32	0.000456	147	0.056
EXOSC7	12.27	3.31	0.000472	148	0.0571
PDCD11	12.27	3.31	0.000475	149	0.0571
ZNRD1	12.26	3.3	0.000475	150	0.0571
TIMM13	12.26	3.3	0.000478	151	0.0571
YAE1D1	12.25	3.3	0.000482	152	0.0571
NOB1	12.24	3.3	0.000484	153	0.0571
WDR61	12.24	3.3	0.000487	154	0.0571
EXOSC10	12.19	3.28	0.000512	155	0.0596
MRTO4	12.16	3.28	0.000524	156	0.0607
FARSB	12.13	3.27	0.000539	157	0.062
ANKRD49	12.11	3.26	0.000551	158	0.063
PGK1	12.09	3.26	0.000561	159	0.0637
ELP3	12.07	3.25	0.00057	160	0.0639
DHX9	12.07	3.25	0.00057	161	0.0639
EIF3M	12.03	3.24	0.000593	162	0.0661
TMA16	11.98	3.23	0.00062	163	0.0686
RPF2	11.98	3.23	0.000623	164	0.0686
MAK16	11.95	3.22	0.000641	165	0.07
PKM	11.94	3.22	0.000643	166	0.07
EXOSC1	11.88	3.2	0.000682	167	0.0737
OBFC1	11.83	3.19	0.000713	168	0.0767
GLMN	11.81	3.18	0.000729	169	0.0779
EIF3F	11.76	3.17	0.000763	170	0.0811
NOL12	11.75	3.17	0.000771	171	0.0814
EXOSC9	11.7	3.15	0.000805	172	0.0841
C1orf109	11.7	3.15	0.000806	173	0.0841
NLE1	11.67	3.15	0.000823	174	0.0851
ELP4	11.67	3.15	0.000825	175	0.0851
MAD1L1	11.66	3.15	0.00083	176	0.0851
PFAS	11.66	3.14	0.000837	177	0.0854
FBL	11.57	3.12	0.000901	178	0.0913
PHB	11.52	3.11	0.000948	179	0.0957
PPIE	11.5	3.1	0.000961	180	0.0964
DRAP1	11.46	3.09	0.001	181	0.0997
